# Supplementary material for: Influence of Folate-Targeted Gold Nanoparticles on Subcellular Localization and Distribution into Lysosomes
Source: Pharmaceutics. 2023 Mar 7;15(3):864. doi: 10.3390/pharmaceutics15030864 (PMC10053352; doi:10.3390/pharmaceutics15030864)
Supplement: Supplementary file 1 [file pharmaceutics-15-00864-s001.zip]

Archive with 1 entries (1 files):
- pharmaceutics-2219256-supplementary.pdf
